# Supplementary material for: A 1-year longitudinal study on COVID-19 convalescents reveals persistence of anti-SARS-CoV-2 humoral and cellular immunity
Source: Emerg Microbes Infect. 2022 Mar 30;11(1):902–13. doi: 10.1080/22221751.2022.2049984 (PMC8975172; doi:10.1080/22221751.2022.2049984)
Supplement: Supplemental Material [file TEMI_A_2049984_SM4253.xlsx]

## Sheet: Supplementary Table S1
Supplementary Table S1 Baseline and clinical characteristics of the Anyang patients with SARS-CoV-2 infection on admission
Age (years)	47.5±14.66 (range: 16-89)
16-20	3/63 (4.8%)
21-30	4/63 (6.3%)
31-40	8/63 (12.7%)
41-50	31/63 (49.2%)
51-60	7/63 (11.1%)
61-70	6/63 (9.5%)
71-80	2/63 (3.2%)
81-90	2/63 (3.2%)
Sex
Female	34/63 (54.0%)
Male	29/63 (46.0%)
Disease Severities
Group 1 (asymptomatic disease)	5/63 (7.9%)
Group 2 (mild disease, pneumonia with focal lesion/few patchy lesion)	10/63 (15.9%)
Group 3 (moderate disease, pneumonia with mutiple patchy multilobar lesions/diffuse lesions)	35/63 (55.6%)
Group 4 (severe/critical disease)	13/63 (20.6%)
Comorbidities	24/61 (39.3%)
Hypertension	19/61 (31.1%)
Cardiovascular disease	8/61 (13.1%)
Diabetes	6/61 (9.8%)
Liver disease	5/61 (8.2%)
Respiratory disorder	4/61 (6.6%)
Endocrine disorder	2/61 (3.3%)
Symptoms
No fever	9/61 (14.8%)
Fever	52/61 (85.2%)
37.3-38.0, ℃	19/61 (31.1%)
38.1-39.0, ℃	28/61 (45.9%)
>39.0, ℃	5/61 (8.2%)
Cough	39/61 (63.9%)
Fatigue	36/61 (59.0%)
Shortness of breath	29/61 (47.5%)
Myalgia	7/61 (11.5%)
Sore throat	14/61 (23.0%)
Nausea/Vomiting	9/61 (14.8%)
Diarrhea	7/61 (11.5%)
Headache	3/61 (4.9%)
Chest pain	2/61 (3.3%)
Routine blood test
WBC (3.5-9.5, 109/L)
Increase	9/61 (14.8%)
Decrease	17/61 (27.9%)
MONO (0.1-0.6, 109/L)
Increase	19/61 (31.1%)
Decrease	1/61 (1.6%)
LYMPH (1.1-3.2, 109/L)
Increase	0/61 (0.0%)
Decrease	38/61 (62.3%)
NEUT (1.8-6.3, 109/L)
Increase	12/61 (19.7%)
Decrease	12/61 (19.7%)
EO (0.02-0.52, 109/L)
Increase	0/61 (0.0%)
Decrease	47/61 (77.0%)
BASO (0-0.06, 109/L)
Increase	0/61 (0.0%)
Decrease	0/61 (0.0%)
Other blood tests
C-reactive protein (0-4, mg/L)
increase	57/61 (93.4%)
ESR (0-20, mm/h)
increase	57/61 (93.4%)
PCT (0-0.05, ng/mL)
increase	15/61 (24.6%)
D-dimer (0-0.3, mg/L)
increase	24/61 (39.3%)
IgA (0.72-4.29, g/L)
increase	5/36 (13.9%)
IgG (8-17, g/L)
increase	10/36 (27.8%)
C3 (0.79-1.52, g/L)
increase	4/36 (11.1%)
C4 (0.16-0.38, g/L)
increase	24/36 (66.7%)
Computed Tomography, CT
Normal	5/61 (8.2%)
Unilateral pneumonia	6/61 (9.8%)
Bilateral pneumonia	50/61 (82.0%)
Focal lesion/few patchy lesion	10/61 (16.4%)
Mutiple patchy multilobar lesions/diffuse lesions	46/61 (75.4%)
Ground glass opacity (GGO)	48/61 (78.7%)
Consolidation	33/61 (54.1%)
Pleural thickenning	26/61 (42.6%)
Pleural effusion	6/61 (9.8%)
Mediastinal lymph node increase	14/61 (23.0%)
Heart shadow enlargement	9/61 (14.8%)
Hilar enlargement	10/61 (16.4%)
Pulmonary hypertension	2/61 (3.3%)
SpO2
<93%	10/61 (16.4%)
The study cohort include 65 infected cases. However, two infant cases were excluded from demographics, and two adult patients with uncomplete medical records were also excluded from the statistics of the clinical data.

## Sheet: Supplementary Table S2
Supplementary Table S2 The sequelae symptoms of 50 convalescents at 13months after disease onset
No.	Patient ID	Severity group	Sequelae symptoms
			Fatigue	Shortness of breath	Sleep disorders	Anxiety/hair loss	Tinnitus	Memory issues (difficulty concentrating/forgetfulness)	Tachycardia/palpitations	Altered smell/taste	Cough	Dizziness	Intermittent fever	Myalgia	Joint pain	Headache	Gastrointestinal issues (diarrhoea/constipation)
1	P01	1
2	P03	1
3	P05	1
4	P06	2														1
5	P07	2
6	P08	2	1						1
7	P09	2	1
8	P10	2
9	P11	2					1
10	P12	2	1	1	1			1		1(Anosmia)	1						1(Constipation)
11	P13	2
12	P14	2
13	P15	2
14	P17	3
15	P19	3
16	P21	3
17	P22	3
18	P23	3
19	P25	3
20	P26	3					1
21	P27	3
22	P28	3	1
23	P29	3		1									1		1
24	P30	3
25	P31	3	1	1
26	P32	3			1
27	P34	3	1	1	1
28	P35	3	1	1	1(Narcolepsy)	1		1				1
29	P36	3		1
30	P37	3
31	P38	3
32	P39	3								1(Anosmia)
33	P40	3	1						1		1	1
34	P41	3
35	P43	3
36	P44	3	1	1
37	P45	3	1	1		1
38	P46	3					1
39	P47	3	1
40	P48	3		1
41	P49	4											1
42	P50	4
43	P51	4
44	P52	4
45	P53	4				1
46	P54	4			1(Narcolepsy)		1
47	P56	4
48	P57	4
49	P62	3
50	P63	3	1	1	1	1		1						1
	Total		12	10	6	4	4	3	2	2	2	2	2	1	1	1	1
Fithty convalescents participated in the fllow-up.
The sequelae symptome data are recorded in cells with orange background.

## Sheet: Supplementary Table S3
Supplementary Table S3 Sequence information of the peptides
	Peptide sequence	Region
1	MFVFLVLLPLVSSQCVNLTT	S1
2	VSSQCVNLTTRTQLPPAYTN	S1
3	RTQLPPAYTNSFTRGVYYPD	S1
4	SFTRGVYYPDKVFRSSVLHS	S1
5	KVFRSSVLHSTQDLFLPFFS	S1
6	TQDLFLPFFSNVTWFHAIHV	S1
7	NVTWFHAIHVSGTNGTKRFD	S1
8	SGTNGTKRFDNPVLPFNDGV	S1
9	NPVLPFNDGVYFASTEKSNI	S1
10	YFASTEKSNIIRGWIFGTTL	S1
11	IRGWIFGTTLDSKTQSLLIV	S1
12	DSKTQSLLIVNNATNVVIKV	S1
13	NNATNVVIKVCEFQFCNDPF	S1
14	CEFQFCNDPFLGVYYHKNNK	S1
15	LGVYYHKNNKSWMESEFRVY	S1
16	SWMESEFRVYSSANNCTFEY	S1
17	SSANNCTFEYVSQPFLMDLE	S1
18	VSQPFLMDLEGKQGNFKNLR	S1
19	GKQGNFKNLREFVFKNIDGY	S1
20	EFVFKNIDGYFKIYSKHTPI	S1
21	FKIYSKHTPINLVRDLPQGF	S1
22	NLVRDLPQGFSALEPLVDLP	S1
23	SALEPLVDLPIGINITRFQT	S1
24	IGINITRFQTLLALHRSYLT	S1
25	LLALHRSYLTPGDSSSGWTA	S1
26	PGDSSSGWTAGAAAYYVGYL	S1
27	GAAAYYVGYLQPRTFLLKYN	S1
28	QPRTFLLKYNENGTITDAVD	S1
29	ENGTITDAVDCALDPLSETK	S1
30	CALDPLSETKCTLKSFTVEK	S1
31	CTLKSFTVEKGIYQTSNFRV	S1
32	GIYQTSNFRVQPTESIVRFP	S1
33	QPTESIVRFPNITNLCPFGE	S1
34	NITNLCPFGEVFNATRFASV	S1
35	VFNATRFASVYAWNRKRISN	S1
36	YAWNRKRISNCVADYSVLYN	S1
37	CVADYSVLYNSASFSTFKCY	S1
38	SASFSTFKCYGVSPTKLNDL	S1
39	GVSPTKLNDLCFTNVYADSF	S1
40	CFTNVYADSFVIRGDEVRQI	S1
41	VIRGDEVRQIAPGQTGKIAD	S1
42	APGQTGKIADYNYKLPDDFT	S1
43	YNYKLPDDFTGCVIAWNSNN	S1
44	GCVIAWNSNNLDSKVGGNYN	S1
45	LDSKVGGNYNYLYRLFRKSN	S1
46	YLYRLFRKSNLKPFERDIST	S1
47	LKPFERDISTEIYQAGSTPC	S1
48	EIYQAGSTPCNGVEGFNCYF	S1
49	NGVEGFNCYFPLQSYGFQPT	S1
50	PLQSYGFQPTNGVGYQPYRV	S1
51	NGVGYQPYRVVVLSFELLHA	S1
52	VVLSFELLHAPATVCGPKKS	S1
53	PATVCGPKKSTNLVKNKCVN	S1
54	TNLVKNKCVNFNFNGLTGTG	S1
55	FNFNGLTGTGVLTESNKKFL	S1
56	VLTESNKKFLPFQQFGRDIA	S1
57	PFQQFGRDIADTTDAVRDPQ	S1
58	DTTDAVRDPQTLEILDITPC	S1
59	TLEILDITPCSFGGVSVITP	S1
60	SFGGVSVITPGTNTSNQVAV	S1
61	GTNTSNQVAVLYQDVNCTEV	S1
62	LYQDVNCTEVPVAIHADQLT	S1
63	PVAIHADQLTPTWRVYSTGS	S1
64	PTWRVYSTGSNVFQTRAGCL	S1
65	NVFQTRAGCLIGAEHVNNSY	S1
66	IGAEHVNNSYECDIPIGAGI	S1
67	ECDIPIGAGICASYQTQTNS	S1
68	CASYQTQTNSPRRARSVASQ	S2
69	PRRARSVASQSIIAYTMSLG	S2
70	SIIAYTMSLGAENSVAYSNN	S2
71	AENSVAYSNNSIAIPTNFTI	S2
72	SIAIPTNFTISVTTEILPVS	S2
73	SVTTEILPVSMTKTSVDCTM	S2
74	MTKTSVDCTMYICGDSTECS	S2
75	YICGDSTECSNLLLQYGSFC	S2
76	NLLLQYGSFCTQLNRALTGI	S2
77	TQLNRALTGIAVEQDKNTQE	S2
78	AVEQDKNTQEVFAQVKQIYK	S2
79	VFAQVKQIYKTPPIKDFGGF	S2
80	TPPIKDFGGFNFSQILPDPS	S2
81	NFSQILPDPSKPSKRSFIED	S2
82	KPSKRSFIEDLLFNKVTLAD	S2
83	LLFNKVTLADAGFIKQYGDC	S2
84	AGFIKQYGDCLGDIAARDLI	S2
85	LGDIAARDLICAQKFNGLTV	S2
86	CAQKFNGLTVLPPLLTDEMI	S2
87	LPPLLTDEMIAQYTSALLAG	S2
88	AQYTSALLAGTITSGWTFGA	S2
89	TITSGWTFGAGAALQIPFAM	S2
90	GAALQIPFAMQMAYRFNGIG	S2
91	QMAYRFNGIGVTQNVLYENQ	S2
92	VTQNVLYENQKLIANQFNSA	S2
93	KLIANQFNSAIGKIQDSLSS	S2
94	IGKIQDSLSSTASALGKLQD	S2
95	TASALGKLQDVVNQNAQALN	S2
96	VVNQNAQALNTLVKQLSSNF	S2
97	TLVKQLSSNFGAISSVLNDI	S2
98	GAISSVLNDILSRLDKVEAE	S2
99	LSRLDKVEAEVQIDRLITGR	S2
100	VQIDRLITGRLQSLQTYVTQ	S2
101	LQSLQTYVTQQLIRAAEIRA	S2
102	QLIRAAEIRASANLAATKMS	S2
103	SANLAATKMSECVLGQSKRV	S2
104	ECVLGQSKRVDFCGKGYHLM	S2
105	DFCGKGYHLMSFPQSAPHGV	S2
106	SFPQSAPHGVVFLHVTYVPA	S2
107	VFLHVTYVPAQEKNFTTAPA	S2
108	QEKNFTTAPAICHDGKAHFP	S2
109	ICHDGKAHFPREGVFVSNGT	S2
110	REGVFVSNGTHWFVTQRNFY	S2
111	HWFVTQRNFYEPQIITTDNT	S2
112	EPQIITTDNTFVSGNCDVVI	S2
113	FVSGNCDVVIGIVNNTVYDP	S2
114	GIVNNTVYDPLQPELDSFKE	S2
115	LQPELDSFKEELDKYFKNHT	S2
116	ELDKYFKNHTSPDVDLGDIS	S2
117	SPDVDLGDISGINASVVNIQ	S2
118	GINASVVNIQKEIDRLNEVA	S2
119	KEIDRLNEVAKNLNESLIDL	S2
120	KNLNESLIDLQELGKYEQYI	S2
121	QELGKYEQYIKWPWYIWLGF	S2
122	KWPWYIWLGFIAGLIAIVMV	S2
123	IAGLIAIVMVTIMLCCMTSC	S2
124	TIMLCCMTSCCSCLKGCCSC	S2
125	CSCLKGCCSCGSCCKFDEDD	S2
126	GSCCKFDEDDSEPVLKGVKL	S2
127	SEPVLKGVKLHYT	S2
128	CKFDEDDSEPVLKGVKLHYT	S2
129	MSDNGPQNQRNAPRITFGGP	N
130	NAPRITFGGPSDSTGSNQNG	N
131	SDSTGSNQNGERSGARSKQR	N
132	ERSGARSKQRRPQGLPNNTA	N
133	RPQGLPNNTASWFTALTQHG	N
134	SWFTALTQHGKEDLKFPRGQ	N
135	KEDLKFPRGQGVPINTNSSP	N
136	GVPINTNSSPDDQIGYYRRA	N
137	DDQIGYYRRATRRIRGGDGK	N
138	TRRIRGGDGKMKDLSPRWYF	N
139	MKDLSPRWYFYYLGTGPEAG	N
140	YYLGTGPEAGLPYGANKDGI	N
141	LPYGANKDGIIWVATEGALN	N
142	IWVATEGALNTPKDHIGTRN	N
143	TPKDHIGTRNPANNAAIVLQ	N
144	PANNAAIVLQLPQGTTLPKG	N
145	LPQGTTLPKGFYAEGSRGGS	N
146	FYAEGSRGGSQASSRSSSRS	N
147	QASSRSSSRSRNSSRNSTPG	N
148	RNSSRNSTPGSSRGTSPARM	N
149	SSRGTSPARMAGNGGDAALA	N
150	AGNGGDAALALLLLDRLNQL	N
151	LLLLDRLNQLESKMSGKGQQ	N
152	ESKMSGKGQQQQGQTVTKKS	N
153	QQGQTVTKKSAAEASKKPRQ	N
154	AAEASKKPRQKRTATKAYNV	N
155	KRTATKAYNVTQAFGRRGPE	N
156	TQAFGRRGPEQTQGNFGDQE	N
157	QTQGNFGDQELIRQGTDYKH	N
158	LIRQGTDYKHWPQIAQFAPS	N
159	WPQIAQFAPSASAFFGMSRI	N
160	ASAFFGMSRIGMEVTPSGTW	N
161	GMEVTPSGTWLTYTGAIKLD	N
162	LTYTGAIKLDDKDPNFKDQV	N
163	DKDPNFKDQVILLNKHIDAY	N
164	ILLNKHIDAYKTFPPTEPKK	N
165	KTFPPTEPKKDKKKKADETQ	N
166	DKKKKADETQALPQRQKKQQ	N
167	ALPQRQKKQQTVTLLPAADL	N
168	TVTLLPAADLDDFSKQLQQS	N
169	DDFSKQLQQSMSSADSTQA	N
170	LDDFSKQLQQSMSSADSTQA	N
171	MADSNGTITVEELKKLLEQW	M
172	EELKKLLEQWNLVIGFLFLT	M
173	NLVIGFLFLTWICLLQFAYA	M
174	WICLLQFAYANRNRFLYIIK	M
175	NRNRFLYIIKLIFLWLLWPV	M
176	LIFLWLLWPVTLACFVLAAV	M
177	TLACFVLAAVYRINWITGGI	M
178	YRINWITGGIAIAMACLVGL	M
179	AIAMACLVGLMWLSYFIASF	M
180	MWLSYFIASFRLFARTRSMW	M
181	RLFARTRSMWSFNPETNILL	M
182	SFNPETNILLNVPLHGTILT	M
183	NVPLHGTILTRPLLESELVI	M
184	RPLLESELVIGAVILRGHLR	M
185	GAVILRGHLRIAGHHLGRCD	M
186	IAGHHLGRCDIKDLPKEITV	M
187	IKDLPKEITVATSRTLSYYK	M
188	ATSRTLSYYKLGASQRVAGD	M
189	LGASQRVAGDSGFAAYSRYR	M
190	SGFAAYSRYRIGNYKLNTDH	M
191	IGNYKLNTDHSSSSDNIALL	M
192	SSSSDNIALLVQ	M
193	NYKLNTDHSSSSDNIALLVQ	M
194	MYSFVSEETGTLIVNSVLLF	E
195	TLIVNSVLLFLAFVVFLLVT	E
196	LAFVVFLLVTLAILTALRLC	E
197	LAILTALRLCAYCCNIVNVS	E
198	AYCCNIVNVSLVKPSFYVYS	E
199	LVKPSFYVYSRVKNLNSSRV	E
200	RVKNLNSSRVPDLLV	E
201	FYVYSRVKNLNSSRVPDLLV	E
202	MKFLVFLGIITTVAAFHQEC	ORF8
203	TTVAAFHQECSLQSCTQHQP	ORF8
204	SLQSCTQHQPYVVDDPCPIH	ORF8
205	YVVDDPCPIHFYSKWYIRVG	ORF8
206	FYSKWYIRVGARKSAPLIEL	ORF8
207	ARKSAPLIELCVDEAGSKSP	ORF8
208	CVDEAGSKSPIQYIDIGNYT	ORF8
209	IQYIDIGNYTVSCLPFTINC	ORF8
210	VSCLPFTINCQEPKLGSLVV	ORF8
211	QEPKLGSLVVRCSFYEDFLE	ORF8
212	RCSFYEDFLEYHDVRVVLDF	ORF8
213	YHDVRVVLDFI	ORF8
214	CSFYEDFLEYHDVRVVLDFI	ORF8
215	MDPKISEMHPALRLVDPQIQ	ORF9b
216	ALRLVDPQIQLAVTRMENAV	ORF9b
217	LAVTRMENAVGRDQNNVGPK	ORF9b
218	GRDQNNVGPKVYPIILRLGS	ORF9b
219	VYPIILRLGSPLSLNMARKT	ORF9b
220	PLSLNMARKTLNSLEDKAFQ	ORF9b
221	LNSLEDKAFQLTPIAVQMTK	ORF9b
222	LTPIAVQMTKLATTEELPDE	ORF9b
223	LATTEELPDEFVVVTVK	ORF9b
224	MTKLATTEELPDEFVVVTVK	ORF9b
225	MDLFMRIFTIGTVTLKQGEI	ORF3a
226	GTVTLKQGEIKDATPSDFVR	ORF3a
227	KDATPSDFVRATATIPIQAS	ORF3a
228	ATATIPIQASLPFGWLIVGV	ORF3a
229	LPFGWLIVGVALLAVFQSAS	ORF3a
230	ALLAVFQSASKIITLKKRWQ	ORF3a
231	KIITLKKRWQLALSKGVHFV	ORF3a
232	LALSKGVHFVCNLLLLFVTV	ORF3a
233	CNLLLLFVTVYSHLLLVAAG	ORF3a
234	YSHLLLVAAGLEAPFLYLYA	ORF3a
235	LEAPFLYLYALVYFLQSINF	ORF3a
236	LVYFLQSINFVRIIMRLWLC	ORF3a
237	VRIIMRLWLCWKCRSKNPLL	ORF3a
238	WKCRSKNPLLYDANYFLCWH	ORF3a
239	YDANYFLCWHTNCYDYCIPY	ORF3a
240	TNCYDYCIPYNSVTSSIVIT	ORF3a
241	NSVTSSIVITSGDGTTSPIS	ORF3a
242	SGDGTTSPISEHDYQIGGYT	ORF3a
243	EHDYQIGGYTEKWESGVKDC	ORF3a
244	EKWESGVKDCVVLHSYFTSD	ORF3a
245	VVLHSYFTSDYYQLYSTQLS	ORF3a
246	YYQLYSTQLSTDTGVEHVTF	ORF3a
247	TDTGVEHVTFFIYNKIVDEP	ORF3a
248	FIYNKIVDEPEEHVQIHTID	ORF3a
249	EEHVQIHTIDGSSGVVNPVM	ORF3a
250	GSSGVVNPVMEPIYDEPTTT	ORF3a
251	EPIYDEPTTTTSVPL	ORF3a
252	VNPVMEPIYDEPTTTTSVPL	ORF3a
253	MFHLVDFQVTIAEILLIIMR	ORF6
254	IAEILLIIMRTFKVSIWNLD	ORF6
255	TFKVSIWNLDYIINLIIKNL	ORF6
256	YIINLIIKNLSKSLTENKYS	ORF6
257	SKSLTENKYSQLDEEQPMEI	ORF6
258	QLDEEQPMEID	ORF6
259	KSLTENKYSQLDEEQPMEID	ORF6
260	MKIILFLALITLATCELYHY	ORF7a
261	TLATCELYHYQECVRGTTVL	ORF7a
262	QECVRGTTVLLKEPCSSGTY	ORF7a
263	LKEPCSSGTYEGNSPFHPLA	ORF7a
264	EGNSPFHPLADNKFALTCFS	ORF7a
265	DNKFALTCFSTQFAFACPDG	ORF7a
266	TQFAFACPDGVKHVYQLRAR	ORF7a
267	VKHVYQLRARSVSPKLFIRQ	ORF7a
268	SVSPKLFIRQEEVQELYSPI	ORF7a
269	EEVQELYSPIFLIVAAIVFI	ORF7a
270	FLIVAAIVFITLCFTLKRKT	ORF7a
271	TLCFTLKRKTE	ORF7a
272	LIVAAIVFITLCFTLKRKTE	ORF7a
273	MLQSCYNFLKEQHCQKASTQ	ORF9c
274	EQHCQKASTQKGAEAAVKPL	ORF9c
275	KGAEAAVKPLLVPHHVVATV	ORF9c
276	LVPHHVVATVQEIQLQAAVG	ORF9c
277	QEIQLQAAVGELLLLEWLAM	ORF9c
278	ELLLLEWLAMAVMLLLLCCC	ORF9c
279	AVMLLLLCCCLTD	ORF9c
280	LLEWLAMAVMLLLLCCCLTD	ORF9c
281	MAYCWRCTSCCFSERFQNHN	ORF3B
282	CFSERFQNHNPQKEMATSTL	ORF3B
283	PQKEMATSTLQGCSLCLQLA	ORF3B
284	QGCSLCLQLAVVVCNSLLTP	ORF3B
285	VVVCNSLLTPFARCCWP	ORF3B
286	MIELSLIDFYLCFLAFLLFL	ORF7b
287	LCFLAFLLFLVLIMLIIFWF	ORF7b
288	VLIMLIIFWFSLELQDHNET	ORF7b
289	SLELQDHNETCHA	ORF7b
290	MGYINVFAFPFTIYSLLLCR	ORF10
291	FTIYSLLLCRMNSRNYIAQV	ORF10
292	MNSRNYIAQVDVVNFNLT	ORF10
Peptides that were not successfully synthesized were in yellow background.
